# Supplementary material for: Blockade of Kv1.3 Potassium Channel Inhibits Microglia-Mediated Neuroinflammation in Epilepsy
Source: Int J Mol Sci. 2022 Nov 24;23(23):14693. doi: 10.3390/ijms232314693 (PMC9740890; doi:10.3390/ijms232314693)
Supplement: Supplementary file 1 [file ijms-23-14693-s001.zip]

Archive with 1 entries (1 files):
- ijms-1985821-supplementary.pdf
